# Supplementary material for: High-Intensity Training for Knee Osteoarthritis: A Narrative Review
Source: Sports (Basel). 2023 Apr 20;11(4):91. doi: 10.3390/sports11040091 (PMC10141118; doi:10.3390/sports11040091)
Supplement: Supplementary file 1 [file sports-11-00091-s001.zip]

Archive with 1 entries (1 files):
- sports-2331658-supplementary.pdf
